# Supplementary material for: Data-Driven FTIR Spectroscopy for the Discrimination of Nectars
Source: Molecules. 2025 Oct 14;30(20):4083. doi: 10.3390/molecules30204083 (PMC12565982; doi:10.3390/molecules30204083)
Supplement: Supplementary file 1 [file molecules-30-04083-s001.zip]

Archive with 1 entries (1 files):
- molecules-3898819-supplementary.pdf
